# Supplementary material for: Wheat WW Domain-Containing Protein TaCFL1 Negatively Regulates Cuticular Wax Biosynthesis
Source: Int J Mol Sci. 2024 Dec 8;25(23):13187. doi: 10.3390/ijms252313187 (PMC11642047; doi:10.3390/ijms252313187)
Supplement: Supplementary file 1 [file ijms-25-13187-s001.zip]

Archive with 1 entries (1 files):
- ijms-3348246-supplementary.pdf
